# Supplementary material for: CD1d-dependent rewiring of lipid metabolism in macrophages regulates innate immune responses
Source: Nat Commun. 2022 Nov 7;13:6723. doi: 10.1038/s41467-022-34532-x (PMC9640663; doi:10.1038/s41467-022-34532-x)
Supplement: Supplementary file 4 — Source Data [file 41467_2022_34532_MOESM4_ESM.xlsx]

## Sheet: Fig 1
	Fig 1b (left)								Fig 1b (middle)									Fig 1b (rigth)
		WT			KO				IFN-b		IL-6		TNF-a		Il-10			Ifit1				Mx1
	LPS (ng/ml)	IFNb			IFNb				WT	KO	WT	KO	WT	KO	WT	KO		WT	KO	WT	KO	WT	KO	WT	KO
	0	0	0		0	0			1	2.05424	1	1.01632	1	1.19708	1	1.52859		n.s	n.s	LPS	LPS	n.s	n.s	LPS	LPS
	0.1	3.6	18.05		9.05	6.55			1	1.66282	1	0.61648	1	1.27352	1	0.749215		5.32729	4.4703	31.8251	63.5995	0.298638	0.705808	17.2633	34.1548
	0.5	8.1	47.19	35.57	19.8	62.255	61.275		1	2.42696	1	1.46856	1	1.07183	1	0.616213		8.63704	6.0468	95.2656	153.308	2.43841	1.99149	17.5814	29.1482
	1	53.75	50.07	27.285	100.92	58.31	56.05		1	0.967348	1	1.8738	1	1.21201	1	0.896161		0.379692	0.918087	48.0868	82.9354	4.21621	4.39217	50.3047	96.3259
	2	75	59.96	48.66	89.4	127.275	97.415		1	3.13743	1	1.15867	1	1.16032				3.05911	6.30886	66.1143	155.976	0.420554	0.673209	18.8652	22.4493
									1	1.17736	1	2.0264	1	2.58914				0.51808	0.620202			1.15853	2.65982	21.8881	70.0818
									1	1.42937	1	1.39777	1	1.43147
									1	1.35	1	1.281	1	1.38
									1	1.99	1	1.63	1	1.29
	Fig 1C (left)			Fig 1C (rigth)
	IL-6			Ifit1				Mx1				Il6
	WT	KO		WT	KO	WT	KO	WT	KO	WT	KO	WT	KO	WT	KO
	1	2.13355		n.s	n.s	LPS	LPS	n.s	n.s	LPS	LPS	n.s	n.s	LPS	LPS
	1	6.76102		2.11059	2.17116	13.6179	22.9599	2.42521	2.53365	6.87631	13.8937	0.775285	0.4413	6.19987	9.01235
	1	4.34462		2.24529	2.17648	10.5485	13.7938	3.146	2.37393	4.71346	8.36486	1.12443	0.61325	2.49794	7.11553
	1	4.5647		3.67725	3.48425	12.9638	30.8892	5.18539	4.86617	11.0998	19.7121	1.05764	1.21567	11.9357	31.0108
				3.80755	2.74472	26.0203	53.8244	5.53286	3.8461	14.7781	24.7619	1.44177	1.28621	33.0491	54.0105
	Fig 1d (left)								Fig 1d (middle)									Fig 1d (rigth)
		WT			KO				LPS		CpG		Poly (I:C)		E. coli			n.s.	n.s.	LPS		CpG		Poly (I:C)
	LPS (ng/ml)	IFNb			IFNb				WT	KO	WT	KO	WT	KO	WT	KO		WT	KO	WT	KO	WT	KO	WT	KO
	0	0	0		0	0			1	1.81396	1	2.24322	1	1.22901	1	1.80158		2.98304	4.91702	96.4461	212.465	134.281	155.453	50.0175	43.6322
	1	11.68	21.705	28.955	38.945	52.63	51.81		1	1.57462	1	2.63713	1	1.5983	1	1.59994		4.65824	18.2748	109.593	191.304	134.514	134.759	5.12972	114.539
	2	53.775	58.24	52.8175	84.675	105.645	96.49		1	3.09421	1	3.72951	1	4.69247	1	1.01878		2.69893	3.64895	53.6558	171.727	41.5655	166.951	4.56635	142.379
									1	1.86238	1	2.50085	1	1.05765	1	1.13457		2.72482	3.59053	95.7878	127.136	51.4952	165.745	41.6039	9.63747
									1	1.79632	1	3.31164	1	1.83655						19.9508	237.459	100.002	75.1488	4.09	257.628
									1	1.11411	1	1.15388										39.0279	187.781	125.321	157.066
									1	2.2233												35.2378	212.329	4.03531	123.406
									1	1.05453														4.25403	84.0243
									1	2.78543
									1	2.06547
									1	2.91668
	Fig 1e
	Temperature					IL-6					TNF-a					IFN-b
	WT	KO	WT	KO		WT	KO	WT	KO		WT	KO	WT	KO		WT	KO	WT	KO
	n.s	n.s	LPS	LPS		n.s	n.s	LPS	LPS		n.s	n.s	LPS	LPS		n.s	n.s	LPS	LPS
	36.4	37.3	33.5	27.3		9.11	2.88	104428	167755		0	3.3	275.15	1379.5		0	16.49	133.235	390.595
	37.4	37.1	33.5	30		4.12	2.88	138376	182006		4.11	0	502.51	3737.69		4	2.8	40.085	316.905
	37.8	37.4	33.6	34.5		2.81	2.74	42293.5	79671.5		0	0	851.565	1158.5		3	2.7	9.405	36.61
	37.8	36.9	34.1	30.9		0	0	73630	79293.5		4.12	2.8	854.61	1316		0	0	10.535	36.155
	38.2	37.8	34.8	32.3		0	0	80435.5			2.81	2.7	468.765	1310		0	0	24.945	523.41
								34491.5					991.505	2137				37.035	81.835
													896.035	2691				10.11	80.02

## Sheet: Fig 2
	Fig 2a
	p-p65		p-p38		p-ERK
	WT	KO	WT	KO	WT	KO
	1	2.41558	1	1.76632	1	2.97278
	1	2.43977	1	1.06844	1	1.28099
	1	7.40027	1	2.30614	1	9.44517
	1	1.30009	1	2.40822	1	1.3814
	1	1.50108	1	1.34348
			1	1.55281
	Fig 2b
	p-p65		p-p38		p-ERK
	WT	KO	WT	KO	WT	KO
	1	1.43828	1	0.85542	1	1.09133
	1	1.56439	1	1.07322	1	1.07937
	1	1.75973	1	1.56572	1	1.35655
	1	2.08189	1	1.1165
	1	1.40745	1	1.14438
	1	1.71502	1	1.78333
	Fig 2c
	p-p65		p-p38
	WT	KO	WT	KO
	1	1.44845	1	0.939892
	1	1.40225	1	1.24162
	1	1.26949	1	1.33133
	1	1.94189	1	1.45587
	Fig 2d
		Surface TLR4							Surface CD1d
	Time (Minutes)	WT			KO				Time (Minutes)	WT
	0	100	100	100	100	100	100		0	100	100	100
	30	83.7277	87.9875	83.5931	96.3134	84.3529	73.4919		30	77.9887	88.7988	108.207
	60		83.0733	72.6005	85.8986	75	65.7604		60	101.278	92.5641	116.708
	90	69.5799	70.4368	57.3421	92.8571	60	54.8003		90	111.372	106.823	126.238

## Sheet: Fig 3
	Sequencing data associated with this paper has been submitted to NCBI’s GEO repository under the accession number GSE215837
	Fig 3a (heatmap)				Fig 3b															Fig 3c
		WT	KO		pMacs					BMDCs					pMacs chimeras					pMacs chimeras
	cd1d	0.949734	-0.949734		Cyp51		Hmgcs1			Cyp51		Hmgcs1			Cyp51		Hmgcs1			Lpl		Plin1		Pltp
	hmgcs1	0.233459	-0.233459		WT	KO	WT	KO		WT	KO	WT	KO		WT	KO	WT	KO		WT	KO	WT	KO	WT	KO
	idi1	0.281908	-0.281908		1	0.932993	1	0.891472		1	0.872142	1	1.02215		1	0.751619	1	0.82834		1	0.534427	1	0.547693	1	0.654656
	fdps	0.268904	-0.268904		1	0.624215	1	0.487639		1	0.78686	1	0.642944		1	0.872555	1	0.957153		1	0.538049	1	0.742691	1	0.709033
	fdft1	0.205821	-0.205821		1	0.429968	1	0.405715		1	0.830613	1	0.778568		1	0.760321	1	0.729201		1	1.00087	1	0.889584	1	0.643788
	cyp51	0.264971	-0.264971		1	0.259772	1	0.341597		1	0.604688	1	0.777953		1	0.599089	1	0.798031		1	0.339987	1	0.434876	1	0.416508
	msmo1	0.210266	-0.210266		1	0.54501	1	0.566925		1	0.959168	1	0.992129		1	0.592981	1	0.680387
	hsd17b7	0.0521115	-0.0521115							1	0.835291	1	0.903333		1	0.974145	1	1.07338
	sc5d	0.222658	-0.222658							1	0.892613	1	0.910073		1	0.398196	1	0.327933
	insig1	0.184035	-0.184035							1	0.5937	1	0.630679
	apoc2	0.308429	-0.308429							1	0.726061	1	0.874331
	pltp	0.31406	-0.31406							1	0.719262	1	0.788828
	plin1	0.0422826	-0.0422826							1	0.485917	1	0.768963
	lpl	0.585169	-0.585169
	pxdr1	0.241974	-0.241974
	egr2	0.276256	-0.276256
	cbr2	0.416343	-0.416343
	pik3cb	0.195729	-0.195729
	sgms1	0.213051	-0.213051
	abcg1	-0.344581	0.344581
	trib3	-0.429671	0.429671
	Fig 3d
	Srebf1		Srebf2		Nr1h3		Nr1h2		Ppara		Ppard		Pparg
	WT	KO	WT	KO	WT	KO	WT	KO	WT	KO	WT	KO	WT	KO
	1	1.30634	1	1.31731	1	1.3009	1	1.10304	1	2.14617	1	0.514061	1	1.44652
	1	0.674547	1	0.830514	1	1.00309	1	0.57517	1	1.41987	1	0.233605	1	0.730444
	1	0.770228	1	1.13609	1	1.13649	1	0.593412	1	1.33542	1	0.160221	1	0.949918
	1	1.35313	1	0.870754	1	0.777955	1	0.578237	1	0.678764	1	0.588597	1	0.858838
							1	0.719972			1	0.18919
							1	1.31149			1	0.762436
							1	1.06106
	Fig 3e								Fig 3f
	Nr1h2		Ppard		Pparg				Ppard
	WT	KO	WT	KO	WT	KO			WT	KO
	1	0.943088	1	0.489396	1	1.1525			1	0.531822
	1	1.11134	1	0.268251	1	1.02138			1	0.738149
	1	1.23089	1	0.532986	1	1.01352			1	0.850216
	1	1.73828	1	0.889158	1	1.08362			1	0.623484

## Sheet: Fig 4
	Fig 4a
	Cholesterol			CE-16:0		CE-16:1		CE-18:0		CE-18:1		CE-18:2		CE-20:3		CE-20:4		CE-22:6
	WT	KO		WT	KO	WT	KO	WT	KO	WT	KO	WT	KO	WT	KO	WT	KO	WT	KO
	1.69677	3.19086		0.00167494	0.0197249	0.00051131	0.00407802	0	0	0.00382283	0.0107283	0.0189648	0.0969309	0.00163614	0.00433908	0.00241823	0.0122764	0.00100429	0.00395158
	1.97684	3.92383		0.00185819	0.00518927	0.00049434	0	0	0	0.00243674	0	0.018463	0.0423899	0.00126475	0.00343319	0.00209287	0.00545934	0.00107676	0.00243662
	2.01864	1.69512		0.00135868	0.00123741	0.00045011	0	0	0	0.00194918	0	0.0173976	0.00988278	0.00116976	0.00038242	0.00225411	0.00149096	0.00092642	0.00045812
	2.08989	2.07825		0.00127324	0	0.00045049	0	0.00076598	0	0.00327509	0	0.015942	0.018905	0.00064222	0.00087499	0.00177578	0.00192353	0.00040904	0.00069159
	2.01395	1.65872		0.00447448	0	0.00069438	0.00113677	0.00270869	0	0.00552711	0	0.0357218	0.0117498	0.00259533	0.0008845	0.00536768	0.00142922	0.0021606	0.00074535
	Fig 4b			Fig 4c			Fig 4d			Fig 4e
	Filipin			Ctb			Nile Red			acLDL
	WT	KO		WT	KO		WT	KO		WT	KO
	1	1.07942		5.04461	7.12042		1	0.86052		2.56533	8.96833
	1	0.836299		9.34137	13.0022		1	0.822008		3.276	6.45833
	1	0.965576		8.23948	7.85032		1	0.914902		3.43	4.117
	1	0.860925		13.7863	8.18289		1	1.4833		3.902	4.46567
	1	1.03675		6.74465	12.0443					2.96233	3.40767
				13.2079	12.1899					1.83433	2.49733
				7.93002	9.55128					3.79667	5.28433
				7.17647	9.77529
				13.1763	12.6616
				10.6641	9.42102
				11.6917	12.4629
				11.289	10.5012
				6.11418	8.21096
				7.90795	7.61538
				12.1945	9.21536
				8.42023	12.6765
				6.91035	10.1578
				16.0319	13.9664
				4.62099	11.0676
				12.6701	15.2966
				2.69192	9.67791
				10.4359	10.8643
				13.8052	19.4095
				8.82695	15.454
				14.7992	10.3734
				9.5176	10.4084
				10.287	17.79
				11.7748	12.2609
				11.8769	13.4442
				12.3993	14.3745
				15.5209	13.3
				10.9363	16.6553
				10.0595	14.9733
				9.0301	19.9526
				10.3395	20.1851
				9.84072	14.7814
				14.6139	29.5666
				10.3969	22.3609
				12.1317	14.4311
				6.52999	9.46038
				9.52275	15.7541
				13.2622	17.739
				10.9769	6.00912
				8.73126	6.44654
				11.5908	7.35266
				8.95179	5.35888
				13.9548	6.38506
				15.5371	8.48866
				14.1831	6.68086
				10.259	5.90316
				7.43266	5.34855
				12.3001	7.22571
				14.2616	8.91429
				9.08333	7.42999
				13.0957	7.10508
				15.5478	8.20216
				12.821	8.26766
				15.6911	5.38073
				15.6476	5.81028
				14.6341	4.65327
				8.99044	5.11286
				5.09965	7.01809
				11.1309	8.56325
				11.9744	7.19702
				13.7984	5.33857
				9.80592	8.69292
				16.6064	10.2591
				11.4299	4.8011
				8.01437	1.27059
				8.43151	3.28925
				24.0669	5.87116
				18.0026	14.7373
				16.1596	7.20998
				23.2309	6.37671
				16.6076	6.72418
				20.3798	7.09648
				22.2817	8.79995
				6.48841	5.99427
				10.8915	20.5154
				13.8699	8.38919
				18.8378	6.63258
				13.7765	16.1483
				11.456	6.71773
				7.56393	6.72882
				9.49492	7.28333
				8.24126	7.20537
				16.5973	9.70106
				13.2104	8.55964
				21.368	7.69741
				34.514	7.11726
				56.361	6.27199
				86.181	6.1696
				57.186	9.20479
				21.833	7.27083
				30.747	7.18483
				44.284	5.64238
				61.298	21.9348
				81.917	8.58246
				25.954	8.13179
				16.928	8.97852
				83.588	8.72505
				16.83	10.5722
				16.575	5.70315
				26.349	9.42563
				34.817	10.007
				21.814	7.46317
				14.612	8.7961
				7.303	4.74402
				11.713	11.239
				13.685	4.77823
				22.067	5.68583
				28.005	7.10631
				8.938	4.58348
				66.997	7.09644
				20.811	6.25183
				17.532	6.97697
				12.856	7.78212
				27.477	7.96825
				6.887	7.24357
				13.495	7.25134
				22.472	9.0533
				10.16	9.71587
				7.424	7.57213
				13.044	5.15059
				10.94	6.69474
				10.319	8.24622
				8.222	7.77216
				9.642	6.75145
				17.933	7.00523
				5.812	12.0404
				4.377	7.21958
				12.058	8.20388
				14.053	9.54767
				8.191	10.1825
				6.841	7.42
				10.311	6.38748
				12.234	9.82409
				10.745	5.07188
				9.237	8.58082
				18.44	6.41191
				9.099	11.2861
				10.412	9.34842
				16.357	8.66085
				8.269	11.4506
				8.114	8.12564
				40.6704	11.2713
				16.149	10.4979
				7.58475	13.1446
				23.6282	6.47943
				24.8809	5.88351
				9.28849	6.63791
				6.88439	9.37096
				13.2976	6.15599
				9.05354	5.46744
				10.9991	7.3991
				15.6102	7.17403
				7.56946	6.27501
				6.70902	10.7522
				12.0255	8.03414
				15.9259	9.09109
				6.75373	13.7897
				6.81531	6.30736
				11.9014	5.44818
					3.51981
					1.76604
					5.97373
					11.7871
					29.4917
					34.8652
					1.5287
					3.54708
					7.10055
					6.1725
					6.24305
					4.70264
					22.346
					13.0657
					19.5724
					9.70953
					5.9232
					7.99068
					3.96824
					2.34616
					5.93367
					3.98331
					25.751
					64.709
					46.079
					56.673
					51.822
					77.77
					66.96
					65.573
					57.262
					62.768
					32.236
					41.746
					60.375
					41.628
					53.535
					45.745
					74.788
					47.606
					55.274
					75.383
					33.738
					67.828
					53.527
					67.255
					38.193
					56.788
					71.468
					62.324
					23.735
					75.548
					91.755
					38.007
					30.356
					35.835
					78.988
					69.031
					49.004
					38.721
					61.277
					7.455
					5.583
					13.41
					14.025
					18.692
					17.715
					9.293
					22.254
					16.242
					10.409
					11.399
					12.516
					9.654
					21.894
					14.131
					11.453
					6.231
					13.824
					15.448
					19.7567
					28.017
					15.5576
					3.25126
					38.0332
					24.1602
					18.6015
					18.5466
					15.1947
					20.4932
					15.7729
					15.4238
					17.8383
					14.7114
					18.2336
					16.4524
					9.04876
					14.3821
					6.56812

## Sheet: Fig 5
	Fig 5a
	control		SSO
	WT	KO	WT	KO
	4.47967	6.349	3.498	2.36367
	1.85267	9.89767	2.24067	2.84633
	0.949667	5.372	1.306	2.515
	2.88933	7.036	1.987	6.75633
	Fig 5b
	Hmgcs1				Cyp51				Lpl				Pltp
	control		SSO		control		SSO		control		SSO		control		SSO
	WT	KO	WT	KO	WT	KO	WT	KO	WT	KO	WT	KO	WT	KO	WT	KO
	1	0.485917	0.703006	0.61165	1	0.768963	1.03053	0.912611	1	0.739585	0.847021	1.08112	1	0.392355	0.475242	0.549465
	1	0.855856	0.422192	0.25052	1	0.99568	0.437173	0.353673	1	0.509944	1.12969	0.822295	1	0.449036	1.02183	0.78779
	1	0.879851	0.583845	0.921112	1	0.943268	0.565876	0.809584	1	1.08926	0.419367	0.800567	1	0.880111	0.23112	0.37649
	1	0.842531	1.01347	1.51371	1	0.645236	1.3962	1.70982	1	0.696408	0.9305	0.312014	1	0.582663	0.740785	0.181371
	1	0.384904	0.958604	0.72287	1	0.258098	1.11593	0.856668	1	0.262873	0.321742	1.02559	1	0.080604	0.176213	0.659524
	1	0.484845	1.63507	1.94334	1	0.440096	2.42922	2.73964	1	0.527244	2.66969	2.33758	1	0.49717	1.86721	1.53203
	1	0.844269	0.959694	0.2509	1		2.16693		1	0.746826	1.19549	0.763445	1	1.09859	1.20053	0.569415
	Fig 5c
	Ifit1				Mx1				Tnfa				Il6
	control		SSO		control		SSO		control		SSO		control		SSO
	WT	KO	WT	KO	WT	KO	WT	KO	WT	KO	WT	KO	WT	KO	WT	KO
	1	4.81145	1.69635	2.84234	1	3.66208	2.00931	2.00737	1	2.9398	1.5346	1.40462	1	0.814497	1.38068	1.04459
	1	6.02559	2.13891	4.0162	1	7.06717	1.85806	3.4686	1	7.4591	2.16746	2.57382	1	2.44539	1.32059	2.21354
	1	2.07895	2.47409	1.08687	1	1.05998	2.07562	0.647298	1	1.37236	2.8038	1.2557	1	0.854026	1.65232	0.479498
	1	1.27379	1.12259	0.782231	1	1.51341	1.2249	0.772395	1	1.41784	1.04105	1.16137	1	1.17637	1.09805	0.846465
	1	3.85821	1.08123	2.04649	1	2.84104	1.18758	2.23527	1	3.44831	1.55695	2.21937	1	1.51633	1.12746	1.9021
	1	6.37532		1.1906	1	3.42207	2.92701	1.25951	1	5.50443	3.72755	0.004342	1	1.04121	1.26565	1.02578
					1	2.88998							1	1.08407
					1	2.03388							1	1.571
													1	3.64684
	Fig 5d
	Ifit1				Mx1				Tnfa
	iso		aCD36		iso		aCD36		iso		aCD36
	WT	KO	WT	KO	WT	KO	WT	KO	WT	KO	WT	KO
	1	10.4456	3.92366	1.1491	1	3.68221	1.31663	0.650524	1	2.65894	0.821373	0.451179
	1	10.3876	2.0962	4.24898	1	3.71253	1.80283	4.14962	1	5.7876	1.73121	3.04174
	1	7.23564	1.22827	0.0859743	1	2.57685	1.43262	2.13693	1	4.43157	1.04321	0.292016
	1	1.32143	1.67875	1.07587	1	0.988756	1.41287	0.0527317	1	1.08433	1.52131	1.19397
	1	5.46838	2.61865	1.70521	1	2.65158	1.95385	0.83232	1	3.64758	1.91292	1.18951
	1	6.23948	4.81516		1	4.39321	2.95622		1	1.71962	1.77542
	Fig 5f
	Temperature					IL-6									TNF-a
	WT	KO	WT	KO		n.s.				LPS					n.s.				LPS
	control	control	SSO	SSO		WT	KO	WT	KO	WT	KO	WT	KO		WT	KO	WT	KO	WT	KO	WT	KO
	31.2	32.2	29.4	34.1		control	control	SSO	SSO	control	control	SSO	SSO		control	control	SSO	SSO	control	control	SSO	SSO
	33.1	24.6	32.5	31.9		0.004835	0.009835	0.01849	0.02663	0.61475	306.384	19.4695	5.86655		7.65	13.035	7.53	31.825	68.895	542.82	310.745	144.145
	31.3	24	32.8	31.7		0.041	0.03795	0.03073	0.008545	98.3217	177.188	231.873	18.6952		4.86	2.66	2.405	2.305	465.875	824.41	490.7	340.065
	32.5	28.3				0.01394	0.04739	0.005145	0.01527	4.40075	278.351	135.505	116.802		3.695	21.035	3.285	4.48	233.26	1119.21	1254.3	736.79
		29.7								158.787	484.581								528.225	1182.5
											499.757								606.44	1261
																				988.185
	Fig 5g										Fig 5h
	IL-6					TNF-a					CFU lung					CFU peritoneum
	WT	KO	WT	KO		WT	KO	WT	KO		WT	KO	WT	KO		WT	KO	WT	KO
	control	control	SSO	SSO		control	control	SSO	SSO		control	control	SSO	SSO		control	control	SSO	SSO
	27.645	93.93	3.285	13.31		5.315	427.065	9.885	2.75		2500	400	66.6667	866.667		1082.33	540.256	712.411	745.652
	33.955	25.925	8.505	2.415		1.345	109.975	6.315	0.22		10280	960	240	480		138.205	155.556	1	1
	1.675	43.975	10.495	1.39		1.65	1.38	1.995	1.605		1200	1	160	1		267.969	26.3441	544.444	84.4828
	6.505	65.045	101.07	1.345		3.83	4.945	112.5	3.785		5360	1	1200	9040		13770.3	1	1	273.089
	1.375					4.905	37.625				400	1				321.311	1
	Fig 5i					Fig 5j
	control		L			Hmgcs1				Cyp51				Lpl				Pltp
	WT	KO	WT	KO		control		L		control		L		control		L		control		L
	5.0654	11.727	4.5416	8.407		WT	KO	WT	KO	WT	KO	WT	KO	WT	KO	WT	KO	WT	KO	WT	KO
	5.134	10.542	7.437	6.488		1	0.722937	1.5027	1.09798	1	0.947744	2.13416	1.8276	1	0.834839	1.26977	1.00026	1	0.90618	1.15868	0.974563
	4.496	8.263	5.602	5.355		1	0.788828	1.67479	1.92298	1	0.719262	1.805	1.87093	1	0.676429	1.07065	1.04168	1	0.794683	1.15947	1.14919
						1	0.874331	2.17196	1.6388	1	0.726061	2.50336	2.04213	1	0.885296	1.21417	1.17812	1	0.700892	1.24141	1.2833
						1	0.485917			1	0.943268			1	0.262873			1	0.392355
						1	0.855856			1	0.645236			1	0.527244			1	0.449036
						1	0.879851			1	0.258098			1	0.746826			1	0.880111
	Fig 5k
	Ifit1				Mx1
	control		L		control		L
	WT	KO	WT	KO	WT	KO	WT	KO
	1	1.5511	1.45168	0.637192	1	1.14936	1.14961	0.793639
	1	1.29908	0.774342	0.681572	1	1.12199	0.725371	0.790083
	1	2.68755	1.01564	0.846207	1	1.74146	0.779125	0.80493
	1	1.13074	0.58466	0.817803	1	1.33542	0.42955	0.66857
	1	1.35506	0.732538	0.543626	1	1.5051	0.612445	0.436562
	1	2.49016			1	2.80436
	1	1.73274			1	1.76031

## Sheet: Fig 6
	Fig 6a									Fig 6b									Fig 6c
	Cd36				Msr1					CD36									CD36				MSR1
	BMDC		pMac		BMDC		pMac			WT	KO								BMDC		pMac		BMDC		pMac
	WT	KO	WT	KO	WT	KO	WT	KO		1	0.97173								WT	KO	WT	KO	WT	KO	WT	KO
	1	1.3816	1	2.44142	1	1.33741	1	0.577438		1	1.28595								1	0.685924	1	0.362166	1	0.948381	1	0.801796
	1	0.794604	1	2.17545	1	1.09683	1	0.384916		1	0.886449								1	0.661407	1	0.496427	1	0.89433	1	1.21022
	1	0.489803	1	0.136848	1	0.584509	1	0.356679											1	0.73222	1	0.75818	1	1.0031	1	1.54892
	1	0.560934	1	0.852947	1	0.484282	1	1.28916											1	0.92812	1	0.740313
			1	0.717481			1	1.10362													1	0.811471
			1	1.89747			1	2.72106													1	0.94744
																					1	0.805
	Fig 6d								Fig 6e												1	0.788645
																					1	0.734435
	CD36		CD1d						PLA puncta												1	0.398395
	WT	KO	WT	KO		Pearson's			WT	KO											1	0.383553
	1137.55	294.707	2444.69	190.371		0.486			2	0											1	0.367612
	1624.97	924.66	4291.16	308.916		0.363			4	1											1	0.33744
	1727.55	457.175	3359.41	233.333		0.649			1	0
	3154.53	614.118	5283.98	234.727		0.465			3	0
	1057.93	285.867	3010.1	208.886		0.625			4	0			Fig 6f
	2489.58	1117.49	4687.8	356.61		0.466			1	0
	2268.17	243.385	12102.5	201.527		0.73			1	0			CD36					CD36
	2640.63	1154.41	11877.9	269.793		0.328			3	0			WT		KO			WT		KO
	1378.25	1620.47	5216.39	410.34		0.36			2	0			control	oxLDL	control	oxLDL		control	oxLDL	control	oxLDL
	1710.39	426.595	5267.57	210.08		0.542			1	0			1779	1581	1092	848		1	0.888702	1	0.77263
	1763.28	452.433	7053.15	272.982		0.575			3	1			1815	1518	1333	951		1	0.836364	1	0.713428
	1434.68	538.442	4388.47	251.573		0.611			0	0			2741	1979	1403	1084		1	0.721999	1	0.776557
	1025.59	850.77	1721.91	347.352		0.662			4	0			1717.5	1520	1154	583		1	0.885007	1	0.505199
	1231.43	896.466	2959.14	394.617		0.628			4	0			1865	1692	950	622		1	0.907239	1	0.654737
	919.713	991.153	703.887	221.759		0.524			7	0			1591	1461	749	493		1	0.91829	1	0.658211
	1081.38	636.86	1963	307.854		0.522			10	0
	1797.61	841.769	3407.54	300.156		0.644			3	0
	2166.03	591.168	5530.78	370.908		0.585			0	2			Fig 6g				Fig 6h				Fig 6i
	1744.8	830.589	1417.13	343.396		0.531			3	0
	2015.55	597.732	4032.8	266.603		0.514			6	0			CD36				acLDL				Hmgcs1		Cyp51		Ppard
	2191.29	547.75	4517.86	303.54		0.611			8	0			oxLDL				isotype	aCD1d			isotype	aCD1d	isotype	aCD1d	isotype	aCD1d
	2672.79	684.832	6999.14	189.298		0.548			7	1			isotype	aCD1d			1	1.15296			1	0.921214	1	0.997553	1	0.734104
	2282.84	287.106	1991.64	229.509		0.551			2	2			0.861386	0.490099			1	1.32766			1	1.08455	1	0.949527	1	0.764976
	2656.62	745.04	5764.29	288.405		0.518			1	2			0.912801	0.883117			1	1.1053			1	0.624606	1	0.888863	1	0.596179
	1837.35	804.626	3805.98	228.655		0.592			1	0			1.00734	0.981651			1	1.28329			1	0.843657	1	0.703505	1	0.764477
	2240.72	532.519	5713.29	189.224		0.546			5	1			0.813253	0.740964							1	0.374123	1	0.412331	1	0.872058
	1999.37	792.785	1713.39	325.42		0.577			8	1			0.947368	0.69378							1	0.862711	1	0.689375	1	0.913282
	2358.11	574.685	5103.72	198.939		0.525			1	0			0.910546	0.856874							1	0.712564	1	0.56031	1	0.634444
	1138.92	1023	2232.36	237.035		0.631			3	0			0.706324	0.694644							1	0.22671	1	0.248003	1	0.264193
	1394.95	547.195	3341.73	193.65		0.567			7	0			0.767961	0.7278							1	0.309514	1	0.360889	1	1.02169
	1232.79	297.049	1000.94	175.085		0.591			3	0			0.831213	0.80854
	1483.2	500.419	3006	166.82		0.551			4	1
	773.406	671.235	1475.25	230.416		0.628			3	0
	946.035	404.329	2198.99	195.333		0.554			7	0
	843.286	890.25	658.07	177.057		0.553			6	0			Fig 6j
	1000.17	588.64	1958.94	196.617		0.546			4	0
	4466.95	1197.5	6973.05	465.189		0.656			3	0			Ifit1		Mx1		TNFa
	3274.49	756.553	7621.38	257.674		0.243			6	0			isotype	aCD1d	isotype	aCD1d	isotype	aCD1d
	3182.53	623.317	5014.36	169.358		0.42			4	0			1	1.66141	1	1.79155	1	1.71974
	6356.2	945.813	8339.72	207.915		0.356			0	0			1	1.19619	1	1.1713	1	1.26835
	4369.03	660.357	4873.69	248.494		0.385			1	0			1	1.488	1	1.68351	1	0.523488
	3370.6	975.188	7235.81	204.587		0.448			2	1			1	2.01036	1	1.58086	1	2.60897
	4422.09	656.115	8317.08	241.596		0.419			21	1			1	2.10624	1	1.68527	1	2.28977
	2605.5	893.785	4506.24	269.75		0.379			1	0							1	1.88284
	4035.45	869.716	8098.97	323.788		0.38			2	0							1	1.17915
	3624.47	488.591	5794.97	180.712		0.448			1	0							1	2.59069
	4032.86	776.379	5382.9	356.221		0.432			3	0							1	2.6956
	4970.66	452.457	7515.36	327.271		0.512			9	0
	3889.44	426.03	5027.09	189.383		0.466			6	0
	4716.05	541.722	9112.24	173.595		0.53			0	1			Fig 6k
	3843.99	499.9	6700.27	157.286		0.479			13	0
	2219.82	200.67	3553.49	156.384		0.526			5	0			CD1d (WT)					CD1d-TD				CD1d-Y
	3542.3	236.061	5668.78	195.464		0.392			1	0			CD1d	CD36	CD1d+CD36	CD1d+CD36+aCD1d		CD36	CD1d+CD36	CD1d+CD36+aCD1d		CD36	CD1d+CD36	CD1d+CD36+aCD1d
	3038.16	632.804	5985.75	340.842		0.601			3	0			0.0723321	1	0.577554	0.864265		1	0.429022	0.768226		1	0.470036	0.886026
	2956.74	381.727	4216.84	447.398		0.669			3	0			0.0836842	1	0.617635	0.964308		1	0.419547	0.756171		1	0.454105	0.79719
	1449.01	556.763	1380.21	211.476		0.405			7	1			0.0756302	1	0.780669	1.30205		1	0.392316	0.782229		1	0.326818	0.656977
	1971.83	349.942	3924.63	262.425		0.614			4	0			0.069913	1	0.775401	1.13548		1	0.36709	0.644335		1	0.293688	0.654658
	2536.56	423.928	5230.45	276.176		0.422			4	0
	6211.16	364.832	8565.35	245.295		0.521			4	0
	2979.36	456.188	3422.27	188.556		0.437			7	0
	3178.31	680.519	5624.07	325.653		0.381			4	0
	3988.4	648.84	8725.95	350.498		0.572			8	0
	3342.37	632.733	5518.12	200.603		0.16			6	0
	1998.78	1081.5	5925.7	270.153		0.517			9	0
	5218.69	2201.69	7425.93	174.795		0.363			4	0
	5663.83	1723.5	7902.82	193.808		0.465			0	0
	2908.46	3286.16	5500.92	178.929		0.469			2	1
	4041.22	4636.11	8928.19	183.157		0.514			5	0
	3661.71	7079.7	7812.62	184.468		0.53			2	0
	3942.41	4193.34	8901.98	184.165		0.329			2	0
	2479.86	1844.88	5768.13	178.581		0.589			4	0
	3119.63	3962.71	5408.87	176.353		0.699			2	0
	3490.51	3842.98	6705.86	188.938		0.197			6	0
	3250.31	2196.15	5304.13	187.61		0.589			3	1
	4034.4	5252.43	8119.75	190.352		0.642			9	0
	1841.34	3826.37	3473.24	186.526		0.559			4	1
	5961.33	2113.28	12920.6	190.4		0.633			3	0
	4898.85	1667.12	11284.4	189.971		0.704			3	0
	5775.76	1160.51	11686	194.829		0.558			3	0
	2533.02	938.098	5082.1	181.29		0.584			1	0
	5987.76	2378.3	2425.04	184.876					4	1
	2919.41	2401.32	961.058	183.12					11	0
	4691.2	1511.57	1747.39	182.864					2	0
	7248.45	867.416	2427.61	181.395					2	0
	3878	1370.84	451.456	181.429					4	0
	4721.34	2615.1	2167.86	177.054					9	0
	5906.68	992.306	1501.41	175.72					5	1
	1407.19	831.177	848.706	179.767					5	0
	2504.28	1213.03	966.541	179.438					2	0
	5562.79	1062.27	584.64	180.191					3	0
	1589.48	1014.42	1408.58	180.134					1	0
	2888.82	1433.8	1782.47	180.51					9	1
	2079.95		1130.78						3	0
	1958.38		299.631						4	1
	2379.53		1304.29						5	0
	2153.42		1302.73						2	0
	2336.9		1832.14						6	1
	2598.79		1096						6	0
	1299.19		1154.74						6	0
	1498.22		1094.61						4	0
	1180.61		1355.44						0	0
	1087.13		939.8						9	0
	1018.47		1288.08						3	1
	2434.38		573.848						4	0
	3054.24		544.987						1	0
	6093.18		1169.15						2	0
	5040.91		1488.34						3	0
	2962.02		1202.12						2	0
	5353.46		948.342						6	0
	1084.4		780.129						2	0
	2251.39		885.705						3	0
	808.992		1434.45						2	0
	4949.37		469.94						6	0
	1691.96		683.754						3	0
	2089.76		1030.48						5	0
	3300.04		1218.18						4	0
	7624.15		2480.04						0	0
	3913.59		1798.72						3	0
	4845.95		1418.26						11	0
	1856.79		1232.22						2	1
	6660.85		2544.81						0	0
	2881.25		717.383						6	0
	2845.53		1566.46						3	0
	867.585		737.525						1	0
									2	0
									4	0
									1	0
									1	0
									8	0
									1	0
									1	1
									2	0
									3	0
									1	0
									3	0
									4	0
									39	0
									7	0
									15	0
									2	0
									6	0
									0	0
									24	0
									3	0
									1	0
									3	0
									2	0
									1	0
									9	1
									0	0
									0	0
									2	0
									1	0
									3	0
									2	0
									1	0
									2	1
									3	0
									0	1
									1	0
									6	0
									0	0
									0
									0
									2
									2
									1
									8
									2
									9
									0
									3
									0
									1
									0
									1
									3
									2
									1
									4
									13
									1
									5
									1
									1
									1
									5
									1
									0
									3
									18
									0
									0
									11
									8
									0
									0
									1
									3
									4
									3
									1
									2
									7
									0
									10
									2
									0
									1
									0
									5
									9
									1
									2
									5
									0
									2
									0
									3
									21
									0
									5
									6
									3
									4
									5
									3
									7
									3
									4
									2
									3
									2
									0
									8
									11
									5
									2
									2
									1
									1
									5
									5
									5
									0
									2
									2
									4
									0
									1
									10
									4
									2
									0
									5
									8
									0
									0
									4
									2
									9
									2
									0
									5
									5
									2
									4
									11
									2
									4
									5
									7
									3
									1
									3
									3
									3
									7
									9
									8
									2
									3
									7
									5
									3
									3
									2
									1
									10
									3
									5
									5
									0
									14
									4
									6
									1
									6
									1
									3
									3
									5
									0
									4
									2
									3

## Sheet: Sup Fig 1
	Sup Fig 1C
		WT			KO
	LPS (ng/ml)	IL-6			IL-6
	0	4.97	3.505	0	4.485	3.76	0
	0.1	359.39	837.58		741.455	576.4
	0.5	1267.86	1109.86	701.355	1122.79	1238.44	1221.5
	1	1623.52	1203.59	727.87	3364.74	1845.66	2703.5
	2	2830.35	3132.5	1025.5	5094.69	3628.26	3909.5
		WT			KO
	LPS (ng/ml)	TNF-a			TNF-a
	0	2.655	2.2	0	2.24	1.3	0
	0.1	59.165	111.165		57.895	60.475
	0.5	93.28	83.955	83.89	101.095	86.915	140.62
	1	130.555	90.475	94.01	179.81	126.96	221.907
	2	162.455	155.175	109.245	306.655	199.685	267.543

## Sheet: Sup Fig 2
	Sup Fig 2b								Sup Fig 2C									Sup Fig 2d
	IL-6								IL-6									IL6
	LPS (ng/ml)	WT			KO				LPS		CpG		Poly (I:C)		E. coli			n.s		LPS		CpG		Poly (I:C)
	0	0	0.16	0	1.76	0.13	0		WT	KO	WT	KO	WT	KO	WT	KO		WT	KO	WT	KO	WT	KO	WT	KO
	1	676.54	435.24	750.638	1039.5	638.94	1963.43		1	2.3444	1	0.984955	1	1.11745	1	1.45263		0.187997	0.193212	51.0617	89.6463	25.8949	28.0719	20.3269	29.3375
	2	2012.5	1943	1430.39	2549.5	2201.5	3353.42		1	1.12875	1	1.27686	1	1.32157	1	1.21218		0.12875	0.279251	22.5507	57.3635	25.3884	39.8851	10.4083	11.0733
									1	1.43532	1	2.76261	1	1.2702	1	1.17787		0.110903	0.116823	18.5129	31.1662	13.6907	49.9279	11.968	25.9022
	TNF-a								1	1.20699	1	1.84461	1	1.3701	1	1.42391		5.66666e-05	0.135752	21.4995	40.5516	20.6996	41.1024	6.94646	8.84571
	LPS (ng/ml)	WT			KO				1	1.08342	1	2.24474	1	1.5937				0.094	0.093208	20.34	26.0281	17.4815	29.3279	11.9788	28.8219
	0	9.79	3.8	8.8	5.895	3.2	5.2		1	1.03913	1	0.818364						0.17	0.189107	28.219	40.1051	28.5049	37.3018	25.7145	23.2555
	1	170.84	265.665	328.785	285.085	278.605	385.705		1	1.15235										44.07	59.74	20.108	47.387	27.463	40.9137
	2	1114	1087.5	925.695	1364	1106.5	1358.5		1	2.08794										35.1001	65.8202	22.609	37.0262	16.0723	20.2523
									1	1.5714										37.8888	46.1744	17.3973	47.8642
									1	1.308
									1	3.98149
									1	1.45216
									1	1.44515
									1	1.18847
									1	1.97192
									1	1.61996
									TNF-a									Tnfa
									LPS		CpG		Poly (I:C)		E. coli			n.s		LPS		CpG		Poly (I:C)
									WT	KO	WT	KO	WT	KO	WT	KO		WT	KO	WT	KO	WT	KO	WT	KO
									1	1.08146	1	0.885535	1	1.03544	1	1.26048		2.47695	5.31683	15.3832	25.4801	11.3473	9.33019	7.56444	7.96573
									1	1.04931	1	1.12763	1	1.23395	1	1.08622		4.32783	5.44388	25.7786	38.4007	6.6669	11.7465	6.52833	8.05893
									1	0.92167	1	2.6696	1	1.87086	1	1.07842		3.28253	3.3851	14.354	16.4447	3.33408	10.6495	8.86247	10.9131
									1	1.22442	1	1.47898	1	1.30604	1	1.22049		2.62496	2.5786	11.1126	17.4252	6.95457	17.7973	4.35699	6.43771
									1	1.09792	1	2.05077	1	1.09094				2.571	1.74869	6.124	13.5673	9.65898	14.0933	8.87051	12.1432
									1	1.01747	1	1.13741						3.233	2.97839	12.843	23.3368	13.9267	17.4385
									1	1.46755										18.8407	25.6126	16.1314	22.6154
									1	1.17916												14.6512	26.1348
									1	1.12624												12.7948	22.4483
									1	1.30027												12.6761	26.398
									1	1.60924
									1	0.886546
									1	2.33679
									1	2.09027
	Sup Fig 2e (left)								Sup Fig 2e (rigth)			Sup Fig 2f			Sup Fig 2g (left)					Sup Fig 2g (rigth)
	MCP-1								MCP-1			Tlr4			IL-6					IL-6
	LPS (ng/ml)	WT			KO				LPS			WT	KO		Littermates		Non-littermates			Littermates		Non-littermates
	0	3.005	5.56	3.73	3.17	3.33	1.41		WT	KO		0.277365	0.360696		WT	KO	WT	KO		WT	KO	WT	KO
	1	12.34	5.25	11.525	13.675	12.855	19.47		1	1.17669		0.279294	0.29686		1501.28	3926.85	2012.5	2549.5		1	2.61568	1	1.26683
	2	32.6	31.365	43.54	54.98	65.46	49.65		1	1.57904		0.866851	0.69009		1263.39	1673.09	1267.09	1830		1	1.32428	1	1.44425
									1	1.6865		1.3875	1.01124		4984.33	8061.19	3595	3524		1	1.61731	1	0.98025
									1	2.08704					1739.56	1566.87	3629	4742		1	0.90073	1	1.3067
									1	0.958572					3589.16	4013.26	1140.5	1138.71		1	1.11816	1	0.998435
									1	1.30734					4067.44	4797.97	1943	2201.5		1	1.1796	1	1.13304
									1	1.14033					2321.11	3039.79	3836	6865.5		1	1.30963	1	1.78975
															1017.49	2979.68	3241.5	3851.5		1	2.92845	1	1.18818
																	580.185	2310					3.98149
																	490.485	708.825					1.44515
																	1934	2298.5					1.18847
																	1763	3476.5					1.97192
																	1277.5	2069.5					1.61996
	Sup Fig 2h									Sup Fig 2h
	Ifit1				Mx1					Il1b				Tnfa
	WT	KO	WT	KO	WT	KO	WT	KO		WT	KO	WT	KO	WT	KO	WT	KO
	n.s	n.s	IFN-b	IFN-b	n.s	n.s	IFN-b	IFN-b		n.s	n.s	TNF-a	TNF-a	n.s	n.s	IFN-g	IFN-g
	1.21933	2.18021	233.719	180.578	2.79949	3.53821	127.979	105.399		1.90254	2.36588	4.6451	9.61166	5.91929	3.49067	9.8641	6.25957
	4.35368	2.67338	132.878	150.347	10.781	8.9998	126.259	125.878		2.41303	3.52975	6.04628	9.27682	3.17326	1.79841	4.3911	2.34821
	0.819812	0.668158	50.7681	56.9377	4.20955	6.74813	42.2323	55.5338		10.049	10.0732	25.354	23.4483	2.05751	2.51757	3.13727	2.97212
	13.7571	17.0597	73.5819	67.2648	11.445	15.2261	37.8151	34.5213						2.20595	4.12498	3.06261	2.75211
	Sup Fig 2i
	IL-6						IL-6
	LPS (ng/ml)	WT		KO			Poly (I:C) (pg/ml)	WT		KO
	2	5.95825	5.57295	9.35595	8.64159		2	140.658	116.91	224.165	285.23
	1	3.48956	3.3625	7.10647	6.09306		1	102.166	73.8518	153.053	217.38
	0.5	1.4071	0.996006	3.62526	2.32228		0.5	51.9311	39.9269	91.0752	182.15
	0.25	0.128392	0.215845	0.702505	0.553915		0.25	0	0	16.7015	64.7182
	0.125	0	0.137829	0.159708	0.189839		0.125	0	0	0	0

## Sheet: Sup Fig 4
	Sup Fig 4a										Sup Fig 4b
	Ifit1				Mx1						PPARd
	WT	KO	WT	KO	WT	KO	WT	KO			WT	KO
	control	control	SSO	SSO	control	control	SSO	SSO			1	1.01884
	1	7.88588	6.28007	7.29085	1	4.13391	3.62982	4.34042			1	0.306861
	1	1.31384	0.879989	0.996703	1	1.57723	0.99431	1.15271			1	0.779746
	1	4.29383	1.39103	1.62959	1	2.01363	0.901499	1.1972			1	0.648924
	1	5.25679	1.20408	6.17966	1	3.2888	0.773836	2.82924			1	0.4269
	1	3.99502	0.798025	2.14988	1	1.99523	0.685063	1.78492			1	0.59507
	1	4.72048	4.36476	1.18143	1	3.96992	3.29798	0.87869
	1	3.4196	2.23441	1.22492	1	2.76292	2.80859	1.19424
	IL-6
	n.s.				LPS
	WT	KO	WT	KO	WT	KO	WT	KO
	control	control	SSO	SSO	control	control	SSO	SSO
	0.495	0.3	0.28	0.89	6.68578	16.6147	15.4563	6.71662
	0.185	0.25	0.78	0.58	5.37075	6.3661	4.29457	5.54721
	0.24	0.97	0.425	0.485	5.73559	9.0892	6.01879	5.54769
					8.48049	15.0535	8.80096	6.96378
	TNF-a
	n.s.				LPS
	WT	KO	WT	KO	WT	KO	WT	KO
	control	control	SSO	SSO	control	control	SSO	SSO
	0.044705	0.0354	0.02711	0.04539	3.263	8.08347	6.4409	3.24184
	0.036825	0.016535	0.028045	0.01631	2.87747	2.87595	2.39379	2.70194
	0.009935	0.07331	0.013235	0.084435	2.47836	4.29349	3.14685	2.89159
					3.89932	7.20449	3.92969	3.65404

## Sheet: Sup Fig 5
		Sup Fig 5b			Sup Fig 5c							Sup Fig 5d
		acLDL			Hmgcs1		Cyp51		Ppard			Ifit1		Mx1		TNFa
		isotype	aCD1d		isotype	aCD1d	isotype	aCD1d	isotype	aCD1d		isotype	aCD1d	isotype	aCD1d	isotype	aCD1d
		1	1.02762		1	0.543009	1	0.490245	1	0.417676		1	2.01295	1	1.45711	1	1.31247
		1	1.46409		1	0.431018	1	0.360691	1	1.09506		1	2.13498	1	1.73198	1	1.71499
		1	1.18846		1	0.293134	1	0.238489	1	0.731091		1	1.76873	1	1.64935	1	1.18177
		1	1.34988						1	0.897529		1	1.63819	1	1.32422	1	1.55183
		1	1.86478						1	0.518631		1	3.40141	1	1.50165	1	1.8572
									1	0.527085
